# Supplementary material for: Model-Based Analysis for Qualitative Data: An Application in Drosophila Germline Stem Cell Regulation
Source: PLoS Comput Biol. 2014 Mar 13;10(3):e1003498. doi: 10.1371/journal.pcbi.1003498 (PMC3952817; doi:10.1371/journal.pcbi.1003498)
Supplement: Dataset S1 — Core model representative parameters. Representative parameter values determined for the Core model, corresponding with Pareto points plotted in Figure 3A, 5A and 6B. (CSV) [file pcbi.1003498.s001.csv]

kDegBMP	Dbmp	kOnBMP	kOffBMP	kDegR	kDegBRin	kDegMad	kDegpMad	kDegBam	kDegNos	kDegBrat	kPhos	kDephos	KpMad	KBam	KNos	KBrat_mad	kEnd
3.978948e-003	5.827521e-001	3.440986e-004	4.906433e-004	2.873028e-006	1.596270e-003	3.266671e-005	3.240719e-005	6.521265e-004	5.018555e-004	4.987389e-004	3.861468e-002	2.607951e-003	4.994122e-001	3.426876e-001	2.425719e-001	9.919736e-001	1.232515e-002
1.559710e-003	9.471743e-001	1.287767e-004	5.233775e-004	2.873931e-005	1.837263e-002	1.017723e-004	1.590313e-004	6.768116e-004	3.527433e-004	5.717531e-004	2.900528e-002	8.692883e-005	3.155333e-001	3.716953e-002	7.675919e-003	9.992440e-001	2.281763e-002
1.364988e-002	2.458472e-001	1.911995e-004	5.316057e-004	9.952356e-007	2.509993e-004	2.910288e-005	2.547208e-004	2.084981e-004	2.179557e-004	2.259366e-004	3.451908e-002	6.366779e-002	3.900066e-002	7.416937e-001	3.136344e-001	8.677879e-001	2.606105e-003
1.173007e-002	8.850792e-001	3.352314e-004	5.157935e-004	1.403948e-005	6.541097e-003	5.335593e-004	3.207643e-004	4.998380e-004	5.037405e-004	5.020638e-004	3.177753e-002	1.913236e-003	1.913074e-001	7.627518e-001	3.279177e-001	7.683830e-001	4.815069e-003
1.010955e-002	6.857910e-001	2.706284e-004	5.003215e-004	3.815393e-005	4.613419e-005	5.221757e-004	3.378477e-004	5.006096e-004	5.052862e-004	5.025470e-004	2.847391e-002	1.598539e-002	6.261265e-001	6.266183e-001	2.874999e-001	5.390870e-001	2.037827e-002
3.459815e-003	7.626641e-001	2.605158e-004	5.008483e-004	1.832997e-004	1.010633e-003	6.104870e-004	9.038470e-005	4.975349e-004	4.978226e-004	5.007383e-004	2.487973e-002	6.457167e-004	4.500903e-001	4.198411e-001	3.062444e-001	8.749050e-001	1.975878e-002
5.071190e-003	3.097191e-001	2.823170e-004	5.148930e-004	1.103102e-004	9.846337e-005	1.671122e-004	4.749688e-004	5.590608e-004	4.800691e-004	4.116790e-005	1.359797e-002	2.145877e-002	5.785128e-002	5.329873e-001	2.364486e-001	8.231797e-001	7.384574e-003
5.487018e-003	6.524870e-001	3.003202e-004	4.549851e-004	8.070049e-006	9.283671e-003	6.745100e-004	4.009493e-004	4.997422e-004	5.062174e-004	5.075439e-004	3.120255e-002	6.193350e-003	2.621340e-001	8.000041e-001	3.262162e-001	7.054829e-001	3.757310e-004
3.245458e-003	8.283718e-001	2.753718e-004	5.039296e-004	8.805789e-005	9.980938e-003	3.227565e-004	2.476709e-004	5.050237e-004	3.029982e-006	5.196683e-004	3.041042e-002	6.183647e-004	3.041228e-001	6.506215e-001	2.720595e-001	8.318999e-001	2.405783e-003
4.020752e-004	6.295218e-001	2.960891e-004	4.929453e-004	8.437269e-005	6.953806e-003	3.727069e-004	2.871911e-004	4.666963e-004	4.823912e-004	5.110221e-004	3.502909e-002	9.284856e-004	4.340679e-001	4.941148e-001	1.862718e-001	7.426931e-001	8.647043e-003
2.467728e-003	4.963674e-001	2.471608e-004	3.454892e-004	1.399133e-004	1.410314e-003	2.573052e-004	4.788088e-004	3.217754e-004	2.864494e-004	3.351310e-004	3.190034e-002	5.860863e-004	4.130436e-001	4.234299e-002	4.107975e-003	9.073662e-001	6.557614e-003
