# Supplementary material for: Model-Based Analysis for Qualitative Data: An Application in Drosophila Germline Stem Cell Regulation
Source: PLoS Comput Biol. 2014 Mar 13;10(3):e1003498. doi: 10.1371/journal.pcbi.1003498 (PMC3952817; doi:10.1371/journal.pcbi.1003498)
Supplement: Dataset S2 — Alt1 model representative parameters. Representative parameter values determined for the Alt1 model, corresponding with Pareto points plotted in Figure 5A and 6B. (CSV) [file pcbi.1003498.s002.csv]

kDegBMP	Dbmp	kOnBMP	kOffBMP	kDegR	kDegBRin	kDegMad	kDegpMad	kDegBam	kDegNos	kDegBrat	kPhos	kDephos	KpMad	KBam	KNos	kEnd
4.663127e-003	9.731191e-002	2.983979e-004	4.951936e-004	4.428857e-005	8.737801e-004	4.150724e-004	2.541088e-004	4.999176e-004	5.000252e-004	4.999239e-004	3.528375e-002	4.276202e-003	3.766851e-001	3.244494e-001	2.296014e-001	1.471569e-002
1.538553e-003	5.337497e-001	1.317860e-004	3.511159e-004	3.838457e-004	2.192902e-003	2.303378e-004	1.472802e-007	4.185989e-004	3.891463e-004	4.146321e-004	3.173737e-002	8.740999e-004	1.741328e-001	4.381560e-001	1.963666e-001	1.413619e-002
1.927907e-003	1.911266e-002	3.807683e-004	5.040351e-004	1.149063e-004	1.362951e-004	2.220574e-005	9.940912e-005	4.144121e-004	4.147915e-004	4.021244e-004	4.153048e-002	3.258090e-002	1.179151e-001	3.555288e-001	1.931896e-001	3.824533e-002
2.854594e-003	6.730661e-002	2.855161e-004	4.963819e-004	1.181721e-004	6.685286e-004	1.115420e-004	4.327487e-004	4.998547e-004	4.999248e-004	4.920633e-004	3.152551e-002	1.378223e-002	7.282626e-002	6.805300e-001	3.191126e-001	1.963010e-002
3.475060e-003	3.631825e-001	2.347881e-004	4.620249e-004	3.724990e-005	2.618739e-004	5.875338e-004	8.802895e-005	3.002473e-004	6.003382e-004	6.735755e-005	4.711133e-002	1.882104e-002	4.784949e-001	6.729576e-001	3.126633e-001	2.632900e-002
1.076283e-002	4.892384e-001	4.030533e-004	5.176590e-004	7.298840e-005	1.282175e-003	3.022075e-006	4.284786e-005	5.737589e-004	5.770361e-004	1.171301e-004	3.593006e-002	9.259264e-002	7.723078e-003	6.187766e-001	2.999498e-001	2.120026e-002
1.553274e-002	2.839383e-001	3.270228e-004	2.015953e-004	7.503529e-005	5.047824e-004	1.638465e-004	2.351492e-004	4.599400e-004	4.051382e-004	2.965984e-004	2.860668e-002	1.236806e-003	3.333810e-001	4.662116e-001	2.441235e-001	5.055367e-003
1.002576e-002	1.747976e-001	2.935790e-004	5.156041e-004	1.076328e-004	4.914029e-004	4.125158e-004	4.157707e-004	4.254365e-004	5.475707e-004	5.080395e-004	3.141868e-002	2.272518e-003	2.732702e-001	5.324230e-001	2.790802e-001	2.051135e-002
2.075016e-003	9.631257e-002	2.198187e-004	4.961564e-004	1.526918e-004	8.266679e-003	2.150240e-005	2.818867e-004	4.955178e-004	4.928350e-004	5.030073e-004	2.745395e-002	5.513391e-003	2.404755e-002	5.581949e-001	2.318844e-001	1.091626e-002
3.593129e-003	1.656489e-001	2.762932e-004	5.450855e-004	4.176341e-005	1.996798e-002	4.467641e-005	2.651554e-004	2.522549e-004	2.468827e-004	2.333792e-004	3.160610e-002	8.074787e-003	4.034831e-002	5.158828e-001	3.060742e-001	4.359964e-003
7.918447e-003	2.780563e-001	1.870326e-004	5.489231e-004	1.620174e-005	5.605913e-005	3.381175e-004	3.615914e-004	5.398716e-004	5.408478e-004	5.398319e-004	2.553532e-002	3.107183e-002	3.917394e-001	2.759873e-001	1.553532e-001	1.027412e-002
7.811689e-003	1.842616e-001	2.945718e-004	4.959790e-004	2.662123e-004	8.516096e-005	1.709574e-004	2.580819e-004	5.118891e-004	4.939562e-004	5.105690e-004	3.198258e-002	1.548063e-002	1.975009e-001	4.755583e-001	2.092234e-001	1.333305e-002
1.173878e-002	7.133239e-001	3.462870e-004	5.148202e-004	1.228263e-004	1.591557e-003	7.858199e-004	9.895979e-005	5.264847e-004	5.223222e-004	2.178014e-004	4.593236e-002	4.876352e-004	8.401334e-001	4.163858e-001	2.559691e-001	2.753622e-003
7.380357e-003	2.487450e-001	2.765066e-004	5.020944e-004	6.447875e-005	1.260906e-002	4.988117e-004	1.471927e-004	4.995613e-004	5.002006e-004	4.999574e-004	3.012673e-002	3.844624e-005	4.940106e-001	3.512521e-001	2.884149e-001	2.468043e-002
9.895606e-003	7.255141e-001	2.550890e-004	5.031223e-004	1.552812e-005	4.629727e-003	8.141709e-004	1.616189e-004	4.973363e-004	4.977358e-004	4.626452e-004	3.749344e-002	4.562908e-004	8.086060e-001	4.388882e-001	2.090068e-001	3.254850e-002
1.315023e-003	3.357490e-001	3.137467e-004	4.373953e-004	1.127884e-004	4.153585e-005	6.756289e-004	4.943884e-005	4.816646e-004	4.608216e-004	4.795879e-004	1.590473e-002	2.044920e-002	8.304394e-001	5.988460e-001	3.121504e-001	2.335761e-002
7.476863e-003	8.006964e-001	1.928686e-004	6.485203e-004	3.749896e-006	9.268717e-003	9.508442e-004	3.383229e-004	4.046152e-004	3.866832e-004	4.730409e-004	2.950944e-002	4.788236e-003	7.620577e-001	2.618428e-001	1.995517e-001	2.512662e-004
8.407435e-004	9.788095e-001	3.554711e-004	4.976201e-004	1.139160e-005	6.080655e-003	2.859416e-004	1.745549e-004	5.018228e-004	5.029703e-004	5.024815e-004	3.634345e-002	1.661315e-003	3.132271e-001	3.908441e-001	2.349128e-001	3.539908e-002
9.397425e-004	2.614616e-001	4.078434e-004	5.420163e-004	7.681179e-005	1.829052e-003	3.385240e-005	6.577881e-005	5.101034e-004	4.859292e-004	5.014981e-004	3.888289e-002	6.446304e-002	3.014111e-002	4.205142e-001	3.340913e-001	4.438147e-003
3.796585e-003	8.653899e-001	3.339386e-004	5.061727e-004	2.557892e-005	4.381735e-005	3.917231e-004	4.266790e-005	5.046354e-004	6.099188e-004	5.077064e-004	4.049906e-002	7.779020e-002	7.985420e-001	2.790940e-001	1.447426e-001	2.123554e-002
5.622427e-003	7.335762e-001	2.061151e-004	4.968372e-004	1.460021e-005	8.044885e-003	4.344810e-004	2.014830e-004	5.200929e-004	5.123489e-004	4.861826e-004	4.078086e-002	3.718326e-004	5.590038e-001	5.576959e-001	2.674692e-001	3.919043e-002
1.613807e-002	8.247733e-001	2.968172e-004	4.486564e-004	3.736541e-005	6.816839e-003	6.612230e-004	6.985733e-005	5.893217e-004	4.315465e-004	3.805933e-004	2.227469e-002	1.262625e-003	9.152655e-001	4.396262e-001	2.000686e-001	1.498851e-004
1.063837e-002	5.370045e-001	2.304995e-004	5.007880e-004	4.394872e-005	3.704108e-004	6.268754e-004	3.438404e-004	5.223636e-004	5.206626e-004	5.212303e-004	2.340163e-002	2.380964e-003	4.598277e-001	4.689622e-001	2.361769e-001	1.939597e-002
6.474637e-003	7.015504e-001	2.719176e-004	4.994919e-004	2.976829e-005	4.263242e-004	6.031619e-004	1.640213e-004	5.076789e-004	4.999431e-004	5.100779e-004	4.187562e-002	3.375846e-003	8.516559e-001	6.006124e-001	3.214113e-001	1.839750e-002
4.078028e-003	7.553116e-001	2.310060e-004	4.122413e-004	1.199004e-005	1.298194e-002	4.959872e-004	9.122194e-005	6.199894e-004	6.168970e-004	5.429307e-004	3.635831e-002	1.296514e-002	9.329401e-001	2.769948e-001	1.300083e-001	5.484606e-005
1.361356e-002	8.789902e-001	2.632861e-004	5.201720e-004	1.138306e-004	1.479382e-004	8.326557e-004	1.138648e-004	4.456392e-004	5.012016e-004	4.876788e-004	1.927471e-002	1.105280e-003	9.449059e-001	4.069789e-001	3.135339e-001	1.842297e-002
8.174998e-004	2.709509e-001	4.005824e-004	5.407147e-004	9.264110e-005	1.392063e-003	3.029639e-005	1.265613e-004	5.166052e-004	5.047181e-004	4.962383e-004	4.046871e-002	5.414586e-002	4.080434e-002	5.310371e-001	2.157613e-001	1.084800e-002
1.397160e-002	8.432034e-001	2.207011e-004	4.974310e-004	2.119661e-004	1.419965e-004	5.045219e-004	3.075300e-004	4.975839e-004	4.460456e-004	4.373886e-004	3.429046e-002	1.167652e-003	5.627468e-001	4.895415e-001	2.870978e-001	2.526412e-002
7.145463e-003	8.135449e-001	2.460958e-004	5.026900e-004	4.236178e-005	1.366803e-003	4.572017e-004	1.627486e-004	5.005530e-004	4.907710e-004	4.883889e-004	3.348659e-002	1.428314e-003	5.395584e-001	4.952481e-001	2.633697e-001	1.529394e-002
6.094449e-003	6.796772e-001	3.091686e-004	3.694648e-004	3.149821e-006	6.769259e-003	5.179195e-004	2.355869e-004	4.734003e-004	4.562640e-004	4.969908e-004	4.255992e-002	3.534605e-002	5.038826e-001	1.569636e-001	8.852289e-002	7.675908e-005
6.651121e-003	9.286695e-001	3.700809e-004	4.817943e-004	4.579302e-005	1.894723e-003	3.804292e-005	8.512006e-006	4.130032e-004	4.862218e-004	5.091458e-004	3.587724e-002	8.549908e-004	6.285632e-001	2.824418e-001	2.515076e-001	2.370201e-002
1.636712e-003	3.835121e-001	3.287013e-004	4.063832e-004	1.598839e-005	5.214454e-004	6.747197e-004	3.441344e-005	5.012349e-004	4.988879e-004	5.005715e-004	3.300861e-002	1.418961e-002	6.876284e-001	1.989222e-001	1.710330e-001	3.190887e-004
5.992509e-003	5.971778e-001	3.447830e-004	4.644595e-004	2.114614e-004	1.463057e-002	2.489069e-004	8.257268e-005	5.037062e-004	4.715062e-004	4.669756e-004	3.239484e-002	3.289883e-004	3.229832e-001	5.945559e-001	3.305206e-001	5.445028e-003
1.039810e-003	9.154903e-002	1.059155e-004	7.982778e-004	3.787811e-004	1.031961e-004	1.161620e-004	1.218493e-004	5.994390e-005	5.229658e-005	4.184470e-004	2.014131e-002	1.130847e-002	1.590744e-001	4.064859e-001	3.217225e-001	1.069530e-002
3.322071e-003	4.616508e-001	3.128761e-004	4.384937e-004	1.014977e-004	1.697105e-002	3.228113e-004	2.282638e-004	4.699610e-004	5.803813e-004	4.099114e-004	4.239365e-002	3.817228e-004	4.237930e-001	4.153129e-001	2.616150e-001	4.868302e-003
1.597361e-003	7.307160e-001	1.672629e-004	4.601509e-004	3.470005e-005	9.321115e-005	8.078652e-004	2.530212e-005	4.896656e-004	4.047317e-004	5.127401e-004	3.689913e-002	2.389585e-002	9.428604e-001	5.046401e-001	2.705325e-001	1.386117e-002
1.502771e-003	6.373906e-001	3.099593e-004	4.817886e-004	5.212189e-005	3.405273e-003	6.767151e-004	6.610652e-005	4.952493e-004	5.093788e-004	4.998833e-004	3.993282e-002	2.544571e-003	9.947952e-001	5.160443e-001	2.516507e-001	1.128854e-003
1.027307e-003	4.952599e-001	3.749564e-004	4.527446e-004	2.018671e-005	1.105101e-002	2.980146e-004	1.636136e-004	6.101396e-004	6.220702e-004	3.546008e-004	3.129624e-002	2.840369e-002	2.544587e-001	3.884875e-001	1.722127e-001	3.158243e-004
4.186218e-003	6.244947e-001	3.796248e-004	4.643529e-004	3.697570e-005	2.369125e-003	7.649872e-004	2.063653e-004	4.717772e-004	5.006085e-004	5.706418e-004	3.786395e-002	2.414217e-003	4.733382e-001	1.717053e-001	2.136905e-001	1.536213e-003
3.670088e-003	6.858327e-001	2.496533e-004	5.378880e-004	1.980507e-004	2.514402e-004	5.056525e-004	1.128291e-004	6.848953e-004	5.015608e-004	4.997077e-004	2.971838e-002	1.865145e-003	8.632994e-001	5.358086e-001	3.212039e-001	2.008892e-002
5.384906e-004	9.999462e-001	2.692771e-004	6.072044e-004	2.755369e-005	2.102647e-004	5.928753e-004	6.090282e-007	5.193417e-004	5.029401e-004	3.541559e-004	3.809749e-002	1.952020e-002	5.917684e-001	7.957944e-001	3.249049e-001	1.047774e-003
2.375045e-003	8.057320e-001	2.384920e-004	5.036606e-004	7.447603e-005	1.582851e-003	4.734422e-004	2.749779e-004	5.026687e-004	5.032795e-004	5.000709e-004	3.503426e-002	1.278504e-003	3.438566e-001	1.654823e-001	1.228898e-001	9.840684e-003
6.071041e-003	4.018878e-001	3.221216e-004	4.016314e-004	1.233111e-004	2.297528e-004	4.299766e-004	1.737804e-004	5.029023e-004	4.956385e-004	5.145446e-004	3.334360e-002	1.914437e-003	6.992606e-001	3.364667e-001	3.322543e-001	2.451189e-003
3.765796e-003	8.840338e-001	3.258259e-004	5.559154e-004	2.283632e-004	9.098630e-003	8.650727e-005	1.353061e-004	4.720244e-004	5.053531e-004	5.088822e-004	3.271149e-002	1.323121e-003	7.592000e-002	4.509088e-001	2.177566e-001	5.352678e-003
3.063348e-003	8.105565e-001	2.991678e-004	4.112116e-004	4.253064e-005	3.189629e-005	5.632556e-004	4.676078e-005	6.766813e-004	5.967858e-004	7.130616e-004	3.542475e-002	1.410125e-002	4.399896e-001	1.846125e-001	1.951527e-001	4.081019e-006
1.120245e-003	8.711983e-001	3.009099e-004	4.233867e-004	1.146063e-004	1.655914e-002	5.984689e-004	2.389415e-007	5.176092e-004	4.994006e-004	5.223778e-004	4.456502e-002	4.746760e-004	9.993473e-001	4.504901e-001	1.740315e-001	4.893617e-003
