# Supplementary material for: Model-Based Analysis for Qualitative Data: An Application in Drosophila Germline Stem Cell Regulation
Source: PLoS Comput Biol. 2014 Mar 13;10(3):e1003498. doi: 10.1371/journal.pcbi.1003498 (PMC3952817; doi:10.1371/journal.pcbi.1003498)
Supplement: Dataset S3 — Endo model representative parameters. Representative parameter values determined for the Endo model, corresponding with Pareto points plotted in Figure 6B. (CSV) [file pcbi.1003498.s003.csv]

kDegBMP	Dbmp	kOnBMP	kOffBMP	kDegR	kDegBRin	kDegMad	kDegpMad	kDegBam	kDegNos	kDegBrat	kPhos	kDephos	KpMad	KBam	KNos	KBrat_mad	kEnd	kDegdMyc	KBrat_myc	kEnd_dMyc
8.143217e-003	4.615445e-001	2.660165e-004	4.995781e-004	6.231769e-006	5.550216e-003	6.829424e-004	3.305490e-004	5.001203e-004	5.000941e-004	5.000291e-004	3.106479e-002	1.421614e-003	2.482661e-001	5.784524e-001	4.626096e-001	8.054611e-001	1.503007e-002	1.273457e-003	5.181141e-001	5.612278e-001
2.864503e-004	9.869118e-001	3.230950e-004	3.878569e-004	1.155879e-004	4.602348e-004	2.479680e-004	2.978627e-007	4.818496e-004	4.710612e-004	4.803130e-004	4.564830e-002	1.195178e-002	4.890862e-001	1.521910e-001	7.363083e-002	9.705299e-001	9.579360e-003	1.221085e-003	7.196920e-001	2.237811e-001
1.329178e-002	9.276988e-001	4.007498e-004	3.853795e-004	3.900168e-007	1.256089e-002	5.746998e-006	1.207603e-004	7.610315e-004	7.823531e-004	7.208413e-004	2.037691e-002	8.494852e-004	1.534243e-002	5.708427e-001	4.484469e-001	9.006532e-001	2.991913e-002	1.193893e-003	8.393250e-001	7.937335e-001
5.100199e-003	3.688490e-001	2.820723e-004	4.992331e-004	1.554387e-004	4.405761e-005	2.578845e-004	1.980021e-004	4.948499e-004	5.113851e-004	4.934199e-004	2.880322e-002	7.984834e-003	7.996820e-001	5.609955e-001	2.996072e-001	9.953594e-001	2.410368e-002	1.247745e-003	3.378527e-001	4.022088e-001
1.558871e-002	5.908820e-002	3.043976e-004	4.983892e-004	8.162982e-005	1.083836e-005	3.159627e-004	9.149758e-004	4.930167e-004	4.954476e-004	5.388708e-004	3.236319e-002	5.288455e-002	1.436372e-001	3.645934e-001	1.593652e-001	5.342133e-001	1.949672e-002	1.256085e-003	4.451547e-001	4.556885e-001
5.089554e-003	5.580038e-001	3.226344e-004	4.992744e-004	1.975332e-004	1.063818e-005	6.310635e-004	4.460441e-004	5.041289e-004	4.941054e-004	4.931710e-004	3.413596e-002	3.182548e-002	7.983965e-001	4.729549e-001	2.565150e-001	7.706615e-001	1.992618e-002	1.245149e-003	4.253518e-001	7.373734e-001
8.645882e-003	5.577538e-001	2.928351e-004	4.760933e-004	1.756291e-005	9.295322e-003	9.230117e-005	2.206031e-005	5.337204e-004	5.366236e-004	9.102143e-004	4.005323e-002	3.297058e-004	7.392336e-001	6.348854e-001	3.148961e-001	7.672016e-001	1.418176e-002	1.344635e-003	4.070151e-001	2.754918e-001
7.949341e-003	6.247946e-001	2.706861e-004	4.992497e-004	3.582574e-005	2.064777e-003	5.531155e-004	2.107557e-004	5.095579e-004	4.902533e-004	5.040444e-004	2.897168e-002	3.515470e-004	5.869805e-001	4.529206e-001	2.550719e-001	8.298697e-001	1.800832e-002	1.253896e-003	4.810445e-001	5.838017e-001
9.352885e-003	4.040620e-001	2.998824e-004	4.899010e-004	5.422274e-005	8.836191e-005	6.071546e-004	3.103120e-004	5.169178e-004	5.185095e-004	5.197958e-004	3.373011e-002	1.241208e-002	5.057524e-001	5.274033e-001	2.458803e-001	8.269076e-001	2.442845e-002	1.255562e-003	5.575876e-001	6.403282e-001
8.152747e-003	6.083446e-001	3.148010e-004	5.682151e-004	1.831996e-006	6.917739e-003	7.184191e-004	3.850367e-004	4.576309e-004	6.044327e-004	6.952501e-004	3.961496e-002	3.216129e-002	7.968014e-001	5.650718e-001	2.578382e-001	8.173376e-001	8.088561e-005	1.347783e-003	6.121650e-001	5.132368e-001
9.667143e-003	6.413163e-001	2.401366e-004	4.967390e-004	1.137153e-004	1.355361e-005	2.279890e-004	4.050450e-005	5.077549e-004	5.249557e-004	5.004504e-004	3.294191e-002	6.603656e-002	4.708335e-001	4.743703e-001	2.006594e-001	8.797206e-001	2.010654e-002	1.275607e-003	4.798117e-001	2.742451e-001
4.482108e-003	3.934408e-001	2.679742e-004	4.993170e-004	1.919496e-004	9.284679e-003	2.448581e-004	6.603563e-005	4.998238e-004	5.000736e-004	4.999669e-004	2.771511e-002	4.665040e-004	3.176516e-001	4.815291e-001	2.953780e-001	6.054961e-001	3.704433e-003	1.325561e-003	5.201741e-001	6.563223e-001
5.861966e-003	6.460147e-001	2.910735e-004	4.977086e-004	4.484449e-005	7.243671e-003	1.824979e-004	1.475056e-004	4.984525e-004	4.984883e-004	5.045946e-004	3.350698e-002	1.782643e-003	1.573754e-001	7.915896e-001	2.801554e-001	6.058079e-001	8.959517e-003	1.306944e-003	1.708480e-001	7.900686e-001
2.720399e-003	7.115502e-001	2.692953e-004	5.006398e-004	1.627150e-004	9.216246e-003	1.088325e-004	3.524729e-004	5.082149e-004	4.951809e-004	5.109549e-004	3.338535e-002	1.627123e-003	5.453994e-002	5.718755e-001	3.014236e-001	6.104846e-001	1.265259e-002	1.289421e-003	4.220553e-001	7.977313e-001
4.661423e-003	5.038075e-001	2.787848e-004	5.014751e-004	1.181653e-004	3.779361e-005	2.770232e-004	2.620741e-004	5.129397e-004	5.528446e-004	5.754293e-004	3.826107e-002	4.939259e-002	3.747329e-001	5.083886e-001	2.482415e-001	6.737574e-001	2.015286e-002	1.256548e-003	5.305717e-001	5.885860e-001
2.927260e-003	8.156033e-001	2.501612e-004	5.044273e-004	1.706517e-004	7.922557e-003	2.950662e-005	3.008535e-005	4.843583e-004	5.026215e-004	4.976331e-004	3.449506e-002	4.435415e-004	2.272570e-001	5.039756e-001	2.735014e-001	8.100380e-001	1.255459e-002	1.022191e-003	7.198825e-001	8.416551e-001
8.541915e-003	7.250062e-001	2.837177e-004	4.969796e-004	1.360553e-004	8.822491e-005	6.280061e-004	2.064718e-004	4.993397e-004	5.018679e-004	4.998268e-004	2.641279e-002	4.290297e-003	7.278900e-001	4.829904e-001	3.305589e-001	8.688339e-001	2.053360e-002	1.245701e-003	4.123393e-001	2.255738e-002
1.307878e-003	3.960809e-001	1.918831e-004	5.055453e-004	3.005650e-004	6.976552e-003	5.228544e-005	1.703889e-005	4.270426e-004	4.906645e-004	4.942115e-004	3.667061e-002	1.239720e-003	1.344031e-001	6.790036e-001	2.578070e-001	5.261594e-001	1.935076e-002	1.505052e-003	3.841632e-001	3.653923e-001
4.850328e-003	6.307160e-001	2.835608e-004	4.996277e-004	1.673856e-005	1.095346e-003	5.439402e-004	4.187505e-004	4.940151e-004	5.030195e-004	4.888217e-004	2.350122e-002	9.363048e-004	7.310417e-001	6.528006e-001	3.239848e-001	8.962779e-001	1.691022e-002	1.260650e-003	6.710880e-001	7.839469e-001
2.355341e-003	8.051497e-001	2.576110e-004	4.762370e-004	4.431263e-005	1.261049e-002	2.770016e-004	2.758128e-004	3.251738e-004	3.064954e-004	9.975582e-004	2.947255e-002	1.022131e-002	3.173038e-001	8.215416e-001	2.527671e-001	3.560448e-001	1.763007e-004	1.330657e-003	4.621418e-001	1.082218e-001
2.321211e-003	5.864364e-001	2.739358e-004	4.987785e-004	1.449230e-004	8.467227e-005	4.051219e-004	3.441634e-004	5.088873e-004	5.320874e-004	5.290814e-004	3.359847e-002	1.941836e-002	4.205633e-001	4.681102e-001	2.696849e-001	6.793659e-001	1.994741e-002	1.250075e-003	6.553903e-001	7.717485e-001
4.859942e-004	7.933030e-001	2.375760e-004	5.557268e-004	1.310048e-004	5.643740e-003	1.137836e-004	8.125939e-007	5.217619e-004	4.586993e-004	5.381658e-004	3.724998e-002	3.120244e-003	5.076777e-002	7.482066e-001	1.853092e-001	3.823989e-001	2.298920e-002	1.205886e-003	2.598462e-001	3.772805e-001
