# Supplementary material for: Model-Based Analysis for Qualitative Data: An Application in Drosophila Germline Stem Cell Regulation
Source: PLoS Comput Biol. 2014 Mar 13;10(3):e1003498. doi: 10.1371/journal.pcbi.1003498 (PMC3952817; doi:10.1371/journal.pcbi.1003498)
Supplement: Dataset S4 — Piwi model representative parameters. Representative parameter values determined for the Piwi model, corresponding with Pareto points plotted in Figure 6B. (CSV) [file pcbi.1003498.s004.csv]

kDegBMP	Dbmp	kOnBMP	kOffBMP	kDegR	kDegBRin	kDegMad	kDegpMad	kDegBam	kDegNos	kDegBrat	kPhos	kDephos	KpMad	KBam	KNos	KBrat_mad	kEnd	kDegPiwi	kDegSmrf	KBrat_piwi	KPiwi	kUqpMad	kUqR
1.836449e-002	5.812900e-001	3.400331e-004	4.923252e-004	4.898861e-006	1.169764e-002	5.837984e-004	1.327574e-004	5.138592e-004	5.266745e-004	4.999274e-004	4.279783e-002	3.749441e-004	6.514053e-001	3.554772e-001	3.810594e-001	7.937326e-001	5.870195e-003	4.999243e-004	6.505080e-004	5.974343e-001	6.387741e-001	4.928381e-006	8.814772e-007
1.689009e-003	7.143669e-001	1.224896e-004	4.927777e-004	5.019968e-007	1.913120e-002	9.467518e-006	4.968822e-004	4.938997e-004	6.514949e-004	1.797322e-004	1.485729e-002	2.880744e-003	7.170642e-003	1.671111e-001	1.171613e-002	9.945060e-001	3.903552e-002	4.335216e-004	1.895666e-005	2.606473e-003	6.860557e-001	1.760616e-006	1.654653e-006
3.347171e-003	1.877109e-002	3.504209e-004	2.508609e-004	7.619777e-006	6.243220e-004	5.799607e-006	1.209683e-004	1.076275e-004	5.533052e-004	4.625889e-004	2.222768e-002	6.857885e-003	7.686264e-003	6.329652e-001	5.114303e-001	6.545654e-001	7.750970e-003	5.307364e-004	7.849379e-004	1.488837e-001	9.327178e-001	1.376081e-006	3.970369e-006
6.625328e-003	4.000055e-001	3.046436e-004	4.946293e-004	5.640487e-005	5.973360e-003	5.630075e-004	2.236743e-004	4.967411e-004	5.001363e-004	5.003258e-004	3.309717e-002	4.861668e-004	3.905422e-001	5.657769e-001	2.602333e-001	5.188010e-001	8.767935e-003	4.990188e-004	5.126894e-004	6.244609e-001	7.202545e-001	4.952488e-006	1.968371e-006
4.984485e-003	3.981335e-001	2.938939e-004	4.985017e-004	5.548532e-005	3.946716e-004	5.540933e-004	2.552131e-004	4.998188e-004	5.005645e-004	5.009631e-004	3.148494e-002	5.940371e-003	3.307038e-001	7.818099e-001	3.099631e-001	7.234726e-001	2.078366e-002	4.978476e-004	5.121532e-004	5.159103e-001	4.923626e-001	4.959317e-006	1.963578e-006
9.688619e-003	2.093884e-001	2.917112e-004	5.013111e-004	4.030380e-005	5.070434e-005	6.847416e-004	4.337659e-004	4.962987e-004	4.959368e-004	4.965604e-004	3.205344e-002	2.493548e-002	3.898381e-001	8.044005e-001	3.223715e-001	7.320006e-001	1.917324e-002	5.000129e-004	5.231781e-004	6.703801e-001	6.853141e-001	4.993374e-006	1.922911e-006
1.450996e-002	7.346491e-001	2.621615e-004	4.616588e-004	3.048092e-006	1.059869e-002	6.439468e-004	2.714093e-004	5.829215e-004	6.072555e-004	5.800381e-004	3.433011e-002	2.172234e-004	6.673232e-001	7.194333e-001	3.115660e-001	6.991790e-001	2.314336e-002	4.087497e-004	6.281003e-004	7.118350e-001	6.346832e-001	5.457195e-006	2.388063e-006
1.434860e-002	5.637237e-001	2.681703e-004	5.007966e-004	1.947085e-004	1.762735e-004	4.935701e-004	3.636116e-004	4.953719e-004	4.961455e-004	5.131810e-004	2.515773e-002	1.353228e-003	3.519860e-001	3.091814e-001	1.191965e-001	6.358567e-001	2.033718e-002	5.003621e-004	5.104865e-004	4.379506e-001	6.780009e-001	4.923460e-006	1.969452e-006
8.287160e-003	3.011942e-001	2.842511e-004	4.979966e-004	1.855862e-005	5.210524e-003	4.802115e-004	3.220178e-004	4.826048e-004	4.945928e-004	4.912415e-004	3.422938e-002	9.136467e-004	1.912306e-001	8.470026e-001	3.306305e-001	5.955724e-001	1.497285e-002	4.996619e-004	5.079232e-004	4.833468e-001	6.041437e-001	4.980132e-006	1.951960e-006
1.059375e-002	4.361609e-001	3.149725e-004	4.817048e-004	9.664542e-006	1.156943e-004	5.981303e-004	4.232651e-004	5.350378e-004	5.336455e-004	5.286807e-004	2.787813e-002	5.369315e-003	7.947503e-001	5.247126e-001	2.961390e-001	7.991069e-001	1.973886e-002	5.377542e-004	5.569417e-004	4.512386e-001	3.962808e-001	4.967318e-006	1.668138e-006
3.663609e-003	6.782759e-001	2.863544e-004	4.947993e-004	1.264607e-004	1.530142e-003	2.668398e-004	1.831793e-004	5.004447e-004	5.005666e-004	4.999381e-004	3.346012e-002	5.076927e-004	5.924361e-001	4.711915e-001	2.872983e-001	7.516500e-001	1.786404e-002	5.004347e-004	5.053966e-004	3.649907e-001	3.836260e-001	4.958931e-006	1.995544e-006
3.974181e-003	2.178185e-001	2.878811e-004	4.944591e-004	7.034475e-005	2.536643e-004	3.691967e-004	3.632507e-004	5.004911e-004	4.994166e-004	4.997973e-004	3.346384e-002	8.934044e-003	3.111716e-001	3.412859e-001	1.410519e-001	7.054917e-001	1.851848e-002	4.994635e-004	5.026910e-004	7.194187e-001	1.473021e-001	4.995605e-006	1.988545e-006
5.872731e-003	3.325577e-001	3.492569e-004	4.868344e-004	5.900039e-005	7.316126e-003	5.461045e-004	1.779595e-004	5.078827e-004	4.986311e-004	5.044141e-004	3.289995e-002	9.624115e-004	5.528492e-001	5.590470e-001	2.394022e-001	8.809100e-001	9.093028e-004	4.987390e-004	5.275567e-004	3.804755e-001	6.063055e-001	4.917537e-006	1.937572e-006
5.530556e-003	6.692256e-001	2.911033e-004	4.957832e-004	1.222940e-004	2.456514e-004	5.358010e-004	1.770856e-004	5.007091e-004	4.995875e-004	2.173559e-004	3.072224e-002	3.339350e-003	5.195708e-001	4.135595e-001	1.987142e-001	7.280397e-001	2.065293e-002	4.997951e-004	5.203643e-004	6.392534e-001	8.374767e-001	4.944180e-006	1.959530e-006
4.352149e-004	1.203317e-001	2.573740e-004	5.261794e-004	1.855684e-004	5.648469e-003	6.057810e-004	2.041400e-004	5.383107e-004	5.264956e-004	4.897746e-004	3.705735e-002	2.278698e-004	9.971402e-001	7.714824e-001	3.042423e-001	7.807010e-001	1.110958e-002	4.530592e-004	5.455819e-004	1.872335e-001	7.207077e-001	5.373341e-006	2.181083e-006
4.028197e-003	8.525530e-001	2.941474e-004	4.865966e-004	1.616209e-004	4.508842e-004	1.803656e-004	5.002071e-004	5.302259e-004	5.264709e-004	4.771582e-004	3.374874e-002	2.365220e-003	2.014455e-001	3.769252e-001	2.476817e-001	8.562048e-001	2.159161e-002	4.940890e-004	5.411687e-004	6.442554e-001	4.184377e-001	4.721392e-006	2.115947e-006
8.774923e-003	3.605248e-001	2.416314e-004	5.031360e-004	5.898605e-005	3.544914e-004	7.171507e-004	3.817742e-004	4.964215e-004	5.021416e-004	4.954711e-004	2.433692e-002	1.338842e-003	5.494696e-001	7.904767e-001	3.207177e-001	6.606004e-001	1.893486e-002	4.995694e-004	4.742137e-004	4.989550e-001	7.080439e-001	5.224383e-006	2.171234e-006
3.385488e-004	3.501743e-001	2.859075e-004	4.466015e-004	1.345304e-004	7.561539e-003	6.018054e-004	1.764282e-004	4.796121e-004	5.044817e-004	4.896594e-004	3.231408e-002	9.391324e-004	7.194326e-001	8.499792e-001	3.287670e-001	6.619956e-001	2.565959e-003	5.233206e-004	4.942933e-004	4.881987e-001	5.685265e-001	4.963724e-006	1.734587e-006
3.867198e-003	7.151229e-001	2.319615e-004	5.050645e-004	2.356360e-004	2.227742e-005	5.362238e-004	5.193895e-004	4.577447e-004	4.959437e-004	3.925215e-004	1.349835e-002	1.062260e-002	3.396059e-001	8.129669e-001	3.250001e-001	8.819922e-001	1.574133e-002	5.049315e-004	5.807980e-004	4.612466e-001	5.195537e-001	5.027576e-006	1.675592e-006
5.563185e-003	5.305597e-001	3.028388e-004	4.990507e-004	8.733093e-005	1.019177e-003	3.573401e-004	3.060103e-004	5.030035e-004	4.998766e-004	4.999492e-004	3.186734e-002	2.161185e-003	3.689161e-001	5.505994e-001	2.564218e-001	5.914832e-001	1.948843e-002	4.451203e-004	5.084209e-004	7.172515e-001	6.937677e-001	4.970417e-006	1.975055e-006
