# Supplementary material for: Model-Based Analysis for Qualitative Data: An Application in Drosophila Germline Stem Cell Regulation
Source: PLoS Comput Biol. 2014 Mar 13;10(3):e1003498. doi: 10.1371/journal.pcbi.1003498 (PMC3952817; doi:10.1371/journal.pcbi.1003498)
Supplement: Dataset S5 — Ago model representative parameters. Representative parameter values determined for the Ago model, corresponding with Pareto points plotted in Figure 6B. (CSV) [file pcbi.1003498.s005.csv]

kDegBMP	Dbmp	kOnBMP	kOffBMP	kDegR	kDegBRin	kDegMad	kDegpMad	kDegBam	kDegNos	kDegBrat	kPhos	kDephos	KpMad	KBam	KNos	KBrat_mad	kEnd	kDegMei	kDegAgo1	KNos_mei	KMei	KAgo1
7.245999e-003	1.756615e-001	3.844860e-004	4.794508e-004	2.091019e-006	4.789541e-004	5.021087e-004	2.839773e-004	4.995050e-004	5.037249e-004	5.002258e-004	3.637371e-002	4.883179e-003	4.757060e-001	4.603990e-001	2.995324e-001	9.799549e-001	1.787197e-002	5.003042e-004	5.002208e-004	5.967372e-001	1.887164e-001	6.772131e-001
4.210883e-003	4.058491e-001	1.936530e-004	4.957293e-004	1.704174e-004	5.976264e-003	6.910753e-004	2.536239e-007	4.995908e-004	4.884510e-004	4.790385e-004	3.864909e-002	4.567821e-005	6.491662e-001	3.992764e-001	2.086287e-001	6.903186e-001	8.242359e-003	4.981562e-004	4.874904e-004	2.250309e-001	1.194908e-001	1.583623e-001
2.085868e-002	7.684370e-002	2.818934e-004	5.101377e-004	6.814825e-005	2.757345e-003	4.297522e-005	3.986951e-004	1.857013e-004	1.979508e-004	4.014751e-004	3.472794e-002	3.000043e-004	2.806571e-002	5.467113e-001	2.593358e-001	9.612139e-001	2.629895e-002	8.250525e-005	5.814889e-005	9.193366e-001	5.563632e-001	3.492636e-001
1.675439e-002	1.268484e-001	2.656084e-004	5.062784e-004	3.781404e-006	9.890449e-003	1.077707e-004	4.714366e-004	6.585986e-004	6.962032e-004	5.961305e-004	3.441274e-002	1.835929e-003	4.781791e-002	4.613825e-001	1.958440e-001	9.065390e-001	2.028138e-002	4.888468e-004	5.342844e-004	3.711479e-001	5.585603e-001	7.601250e-001
2.484967e-002	9.851666e-001	3.410715e-004	5.011071e-004	2.189779e-006	1.745223e-002	6.036642e-005	2.204074e-004	4.981497e-004	4.582154e-004	5.050420e-004	3.945976e-002	1.864218e-003	6.821297e-002	6.318857e-001	3.184246e-001	8.389239e-001	3.171377e-002	5.184067e-004	4.639980e-004	1.727883e-001	4.998094e-001	8.180784e-001
8.874332e-003	2.423129e-001	3.051111e-004	4.629544e-004	3.568938e-006	7.020158e-004	5.406282e-004	3.785806e-004	4.800283e-004	4.481445e-004	5.594509e-004	3.560902e-002	6.067954e-003	4.095181e-001	6.780437e-001	3.361663e-001	9.467223e-001	2.062676e-002	4.094584e-004	4.725309e-004	4.326212e-001	4.565095e-001	7.332959e-001
7.333399e-003	6.417492e-001	2.867488e-004	4.668323e-004	4.982713e-006	8.774590e-004	3.351832e-004	1.942399e-004	4.906946e-004	3.761619e-004	6.096240e-004	3.559187e-002	7.271385e-003	3.083643e-001	6.526227e-001	3.142129e-001	8.573017e-001	1.718251e-002	4.149710e-004	2.712062e-004	3.558122e-001	5.664990e-001	6.889706e-001
1.126200e-002	4.243656e-001	2.971949e-004	3.389103e-004	4.798806e-005	9.837156e-003	9.795290e-004	2.726210e-005	5.467433e-004	5.588460e-004	4.446267e-004	1.378026e-002	9.008515e-004	6.525263e-001	4.305446e-001	2.362684e-001	6.734662e-001	8.246938e-005	4.634388e-004	4.936053e-004	3.978778e-001	6.949576e-001	5.295723e-001
7.454155e-003	4.636808e-001	2.983968e-004	4.922994e-004	5.195644e-006	7.220053e-004	5.003782e-004	3.283613e-004	4.970092e-004	4.609373e-004	5.391663e-004	3.410403e-002	7.585935e-003	3.519670e-001	6.726102e-001	3.120456e-001	6.973554e-001	1.078672e-002	4.593396e-004	5.257606e-004	5.503004e-001	5.080758e-001	5.806863e-001
2.882147e-003	4.034738e-002	2.747053e-004	5.071457e-004	8.784351e-006	6.022794e-005	3.563788e-004	2.019051e-006	5.267442e-004	5.215735e-004	4.984787e-004	2.036864e-002	3.732228e-003	6.918456e-001	3.776903e-001	3.333334e-001	5.762262e-001	2.317483e-002	5.069724e-004	4.802721e-004	9.124746e-001	3.902972e-001	1.116760e-002
7.169002e-003	1.112152e-001	2.012548e-004	5.315916e-004	2.826858e-004	2.990232e-005	4.390206e-004	4.382629e-004	5.015016e-004	4.997569e-004	4.997063e-004	3.281062e-002	2.472167e-003	3.747164e-001	5.436126e-001	2.301920e-001	6.606993e-001	8.119460e-003	4.999391e-004	4.983784e-004	9.273266e-001	5.986599e-001	1.355132e-001
1.985886e-002	9.958176e-001	1.146695e-004	6.403203e-004	7.688846e-006	3.016074e-005	1.109508e-004	4.356575e-007	4.915078e-004	4.946487e-004	5.032663e-004	1.706395e-002	1.335271e-002	6.156421e-001	5.607485e-001	3.126100e-001	9.157675e-001	3.155081e-002	4.982131e-004	4.920094e-004	2.948038e-001	3.617997e-001	5.015953e-001
5.898315e-003	2.880172e-001	3.058113e-004	7.403502e-004	1.714020e-004	5.469255e-003	4.491215e-004	7.186359e-005	6.179347e-004	6.319451e-004	5.404333e-004	3.226702e-002	4.173670e-004	3.173449e-001	3.125683e-001	2.192469e-001	8.811721e-001	1.925176e-004	4.061559e-004	4.288450e-004	2.942858e-001	9.421569e-001	3.635787e-001
1.013678e-002	4.934682e-001	2.376738e-004	4.038519e-004	2.617823e-004	1.020707e-002	3.028886e-004	1.026732e-004	4.997057e-004	4.758619e-004	4.979989e-004	4.584922e-002	4.743786e-004	4.184503e-001	5.083427e-001	2.774339e-001	7.155655e-001	7.846681e-005	4.867571e-004	5.014225e-004	5.968963e-001	6.723700e-001	8.537870e-001
4.236303e-003	6.389878e-001	3.296188e-004	4.932932e-004	8.834125e-005	9.434793e-005	2.460930e-004	2.031409e-004	4.822665e-004	5.121108e-004	4.801189e-004	4.121006e-002	1.938854e-002	2.588819e-001	4.961404e-001	3.014708e-001	7.506916e-001	2.276872e-002	4.720179e-004	5.011179e-004	3.175763e-001	2.393112e-001	4.661068e-001
7.860640e-003	3.573748e-001	3.257938e-004	4.666670e-004	1.376161e-004	7.666662e-003	3.629586e-004	2.329529e-004	5.029336e-004	4.917576e-004	4.538484e-004	4.059393e-002	4.355599e-004	4.164298e-001	3.828106e-001	1.997100e-001	9.093065e-001	1.502585e-003	4.915226e-004	4.954914e-004	7.848040e-001	3.467832e-001	8.494788e-001
1.505767e-003	2.095983e-001	3.176099e-004	4.260931e-004	5.500295e-005	1.112997e-002	5.513418e-004	2.420925e-005	4.769978e-004	3.761641e-004	5.898436e-004	3.707798e-002	7.391685e-004	5.970147e-001	6.770908e-001	2.914763e-001	6.793652e-001	5.711882e-003	3.480802e-004	5.986836e-004	3.638726e-001	3.775337e-001	5.364242e-001
3.244000e-003	8.739676e-001	3.087039e-004	5.789433e-004	8.916154e-006	5.656284e-003	5.235511e-004	1.256103e-004	4.924477e-004	4.967969e-004	5.085790e-004	4.433133e-002	3.254811e-003	7.333972e-001	4.531277e-001	2.319300e-001	8.850614e-001	1.358805e-003	4.905919e-004	5.035866e-004	2.102479e-001	5.012783e-001	8.764175e-001
3.489295e-003	3.125264e-001	2.526147e-004	5.096598e-004	1.965317e-004	5.210505e-004	3.838854e-004	1.801409e-007	5.047690e-004	4.235420e-004	4.854837e-004	4.704990e-002	1.016818e-003	6.810476e-001	3.699898e-001	3.014691e-001	9.752808e-001	2.923764e-002	4.885541e-004	4.810722e-004	3.941957e-001	5.953951e-001	4.557652e-001
7.169015e-003	1.943466e-001	2.221346e-004	4.849972e-004	2.780894e-004	1.417419e-005	6.612559e-004	7.879035e-005	4.447144e-004	4.183210e-004	4.981803e-004	1.630156e-002	4.592799e-003	7.937026e-001	4.658002e-001	3.326397e-001	8.726685e-001	2.410690e-002	5.047445e-004	4.878603e-004	5.719295e-001	9.722391e-001	6.376216e-001
1.426526e-003	9.286526e-001	2.701066e-004	5.140796e-004	4.495432e-005	4.434431e-003	1.571557e-004	1.475656e-005	4.990681e-004	5.017984e-004	4.998686e-004	3.623862e-002	6.007861e-004	7.009843e-001	3.501977e-001	1.861511e-001	8.901847e-001	1.718867e-002	4.983633e-004	4.984926e-004	8.495597e-001	1.623509e-001	8.942395e-001
9.240282e-003	7.468048e-001	2.526978e-004	5.047576e-004	8.080750e-005	1.149463e-002	1.452889e-004	4.711718e-005	4.841813e-004	4.978195e-004	5.090285e-004	3.238762e-002	8.812656e-005	2.275421e-001	7.981186e-001	2.944923e-001	9.962802e-001	1.712892e-002	5.006666e-004	5.049470e-004	5.780931e-001	7.696226e-001	5.390522e-001
1.926265e-004	3.900353e-001	3.691769e-004	3.174011e-004	5.696804e-005	2.846380e-003	1.616070e-004	1.656329e-004	4.189244e-004	5.357846e-004	4.120598e-004	4.258979e-002	5.530452e-003	3.929143e-001	5.301260e-001	2.646542e-001	8.679055e-001	1.742104e-003	5.032098e-004	5.288533e-004	7.745534e-001	1.495398e-001	8.104441e-001
5.072186e-003	2.977161e-001	3.220296e-004	5.159004e-004	1.025619e-004	4.303679e-004	2.108108e-004	5.843120e-006	4.995689e-004	4.993437e-004	4.991198e-004	3.432509e-002	3.142832e-003	3.905087e-001	5.432134e-001	3.269791e-001	9.091561e-001	2.048727e-002	4.997228e-004	4.991164e-004	2.146645e-001	9.614014e-002	5.938646e-001
3.758834e-003	4.272026e-001	2.734890e-004	5.058683e-004	1.897708e-004	1.276250e-004	4.509918e-005	5.685418e-006	4.835795e-004	4.476649e-004	4.976808e-004	3.637596e-002	3.105979e-003	5.766185e-001	7.400555e-001	2.597510e-001	5.863859e-001	1.073623e-002	4.808902e-004	5.150444e-004	4.548833e-001	6.978087e-001	3.534489e-001
6.405986e-003	6.329548e-001	3.037597e-004	5.057264e-004	1.653064e-005	4.852829e-005	6.257219e-004	2.172800e-004	5.647493e-004	5.602160e-004	4.850663e-004	3.434162e-002	2.883060e-002	9.929370e-001	6.036053e-001	3.333328e-001	5.309628e-001	2.451386e-002	4.322224e-004	5.178827e-004	5.951192e-001	2.189146e-001	6.272443e-001
1.192557e-002	5.367666e-001	3.226348e-004	4.905402e-004	9.504837e-005	2.213030e-006	8.074057e-005	1.911842e-005	4.933994e-004	5.229222e-004	5.036749e-004	6.838771e-003	3.713169e-003	1.379515e-001	5.375631e-001	2.463979e-001	8.378188e-001	1.818379e-002	5.027542e-004	4.928127e-004	5.314521e-002	1.442197e-002	9.451725e-003
3.886667e-003	6.516410e-001	3.194537e-004	5.018548e-004	4.822551e-005	1.073201e-002	8.552196e-004	1.562533e-006	4.827274e-004	4.965828e-004	4.866113e-004	2.648907e-002	1.696287e-003	9.194808e-001	5.139503e-001	2.040150e-001	9.107339e-001	1.441643e-004	4.868232e-004	4.934283e-004	2.658491e-001	3.451319e-001	5.850579e-001
2.035791e-003	7.972291e-001	1.055639e-004	5.743644e-004	1.125009e-006	4.837457e-003	4.518974e-004	2.876681e-005	9.965447e-004	8.842073e-005	5.476168e-004	2.302427e-002	4.867145e-002	3.335714e-001	5.390911e-001	3.260494e-001	6.350345e-001	1.956989e-005	6.497216e-004	7.704362e-004	6.248079e-001	8.153133e-001	8.438658e-001
3.316366e-003	7.880600e-001	2.186618e-004	5.203542e-004	1.935763e-005	1.283054e-002	3.353602e-005	4.829991e-006	4.412634e-004	4.206761e-004	5.540666e-004	3.300979e-002	2.896081e-003	5.158702e-001	4.895143e-001	2.509064e-001	7.387592e-001	5.247465e-004	4.259132e-005	5.668975e-004	4.068827e-001	7.213466e-001	7.300215e-001
9.952621e-003	7.266177e-001	4.203928e-004	4.629793e-004	1.508222e-005	8.397484e-003	1.015084e-004	1.287353e-005	4.967141e-004	4.851434e-004	5.032776e-004	3.279727e-002	6.263696e-003	4.421330e-001	4.410155e-001	3.016853e-001	9.902021e-001	3.201207e-004	4.977552e-004	5.114131e-004	3.539586e-001	4.606047e-001	5.265171e-001
