# Supplementary material for: Model-Based Analysis for Qualitative Data: An Application in Drosophila Germline Stem Cell Regulation
Source: PLoS Comput Biol. 2014 Mar 13;10(3):e1003498. doi: 10.1371/journal.pcbi.1003498 (PMC3952817; doi:10.1371/journal.pcbi.1003498)
Supplement: Dataset S6 — Diff model representative parameters. Representative parameter values determined for the Diff model, corresponding with Pareto points plotted in Figure 6B. (CSV) [file pcbi.1003498.s006.csv]

kDegBMP	Dbmp	kOnBMP	kOffBMP	kDegR	kDegBRin	kDegMad	kDegpMad	kDegBam	kDegNos	kDegBrat	kPhos	kDephos	KpMad	KBam	KNos	KBrat_mad	kEnd	Col4_tot	kDegEGF	kDegDlly	KBrat_egf	KEGF	kOnBC	kOffBC	kOnBD	kOffBD	Degf
2.610535e-003	1.704348e-001	2.964007e-004	3.139550e-004	1.168665e-004	1.048451e-002	3.028682e-004	5.237907e-005	2.179834e-004	9.854030e-004	9.111748e-004	2.138788e-002	2.811120e-004	3.768460e-001	5.889220e-001	3.510073e-001	6.618304e-001	1.526421e-002	2.016668e+001	4.471775e-004	7.522651e-004	5.539606e-001	3.149411e-001	4.699246e-006	2.417926e-003	2.792774e-005	2.643960e-002	2.460746e-001
2.264635e-003	7.913355e-001	3.225998e-004	4.659134e-004	1.434219e-004	8.444773e-003	2.225778e-004	2.255350e-004	5.217688e-004	4.654654e-004	4.670917e-004	4.120566e-002	1.661593e-003	4.255167e-001	1.197645e-001	5.409742e-002	8.664239e-001	1.298382e-003	1.111158e+003	4.857345e-004	4.730227e-004	5.172195e-001	4.596405e-001	4.723288e-006	3.778273e-003	1.730132e-005	1.601374e-002	1.321061e+000
1.478499e-002	4.884146e-001	3.511286e-004	4.195917e-004	4.115558e-006	6.372012e-003	6.326729e-004	2.048795e-004	4.808271e-004	5.202134e-004	4.707821e-004	4.309814e-002	6.636726e-004	6.374466e-001	6.945415e-001	3.235943e-001	9.809700e-001	5.453988e-003	3.733812e+000	4.944780e-004	5.249296e-004	5.297915e-003	2.736232e-001	5.022777e-006	4.751770e-003	1.754744e-005	2.043005e-002	6.836991e-001
5.048036e-003	5.618129e-001	3.091936e-004	4.974048e-004	5.424373e-005	1.199058e-004	7.191435e-004	4.780734e-004	4.572602e-004	5.329916e-004	4.998696e-004	3.981666e-002	1.490690e-002	5.825212e-001	5.495237e-001	2.486394e-001	7.455428e-001	2.049951e-002	2.281879e+002	4.999613e-004	4.999339e-004	5.363765e-001	4.880126e-001	4.875021e-006	3.625433e-003	1.750004e-005	2.000143e-002	1.462336e+000
6.655435e-003	4.264961e-001	3.013928e-004	4.992084e-004	7.728354e-005	2.695317e-004	6.032467e-004	3.573342e-004	5.021355e-004	5.005151e-004	5.000169e-004	3.378441e-002	6.054676e-003	3.953874e-001	6.111778e-001	2.176601e-001	6.761067e-001	1.984939e-002	5.042864e+001	4.999184e-004	4.999424e-004	5.037048e-001	5.119477e-001	4.875000e-006	3.640598e-003	1.750761e-005	2.073401e-002	1.575045e+000
1.737075e-002	2.537683e-001	2.358636e-004	5.168911e-004	8.662440e-005	5.438227e-005	5.905756e-004	9.467095e-005	6.816259e-004	6.836452e-004	6.538450e-004	2.958642e-002	5.830728e-003	6.836211e-001	6.992143e-001	3.284091e-001	6.606813e-001	2.827948e-002	8.427305e+001	5.209415e-004	4.984971e-004	5.143279e-001	4.923882e-001	4.889715e-006	3.603238e-003	1.747152e-005	2.456491e-002	1.518681e+000
9.977726e-003	4.899175e-001	2.798819e-004	4.991501e-004	4.487689e-005	7.555668e-005	5.995231e-004	3.223609e-004	5.021672e-004	5.009621e-004	5.002926e-004	3.009363e-002	2.602933e-002	4.754370e-001	5.828196e-001	2.833946e-001	6.459614e-001	2.001190e-002	6.775901e+001	4.999229e-004	4.999211e-004	4.787659e-001	4.975803e-001	4.874997e-006	3.623433e-003	1.750000e-005	1.997439e-002	2.157109e+000
7.477902e-003	5.233275e-001	2.922815e-004	4.825301e-004	3.101079e-005	9.045570e-003	1.760766e-004	3.643146e-004	4.998514e-004	4.999257e-004	5.000116e-004	3.223643e-002	1.077681e-002	7.922406e-002	5.547550e-001	2.730878e-001	6.793571e-001	1.610711e-003	3.912433e+002	4.997535e-004	4.996159e-004	5.198265e-001	5.173148e-001	4.874977e-006	3.620514e-003	1.749990e-005	1.984530e-002	6.615394e-001
3.648956e-003	9.987627e-001	2.867201e-004	4.996011e-004	1.727510e-004	3.847471e-003	2.326278e-004	3.216878e-004	4.991264e-004	4.992099e-004	4.999908e-004	3.203756e-002	6.721498e-004	9.120550e-002	8.756341e-001	2.489306e-001	8.945194e-001	1.844732e-002	3.275598e+002	4.998169e-004	5.001909e-004	1.452396e-001	2.601041e-001	4.875045e-006	3.644456e-003	1.749980e-005	1.925892e-002	2.137489e+000
5.144233e-003	3.827005e-001	2.942211e-004	4.985003e-004	1.048732e-004	1.848075e-004	3.935566e-004	1.816723e-004	4.934133e-004	4.990804e-004	4.969618e-004	3.233813e-002	9.144786e-003	3.542199e-001	9.084000e-001	3.328967e-001	8.855167e-001	1.953261e-002	8.702823e+001	4.993799e-004	4.996188e-004	4.148561e-001	6.680250e-001	4.875176e-006	3.614139e-003	1.749575e-005	1.979136e-002	1.889703e+000
1.041225e-002	2.741819e-001	2.523148e-004	5.004908e-004	8.218618e-005	7.441980e-005	7.476142e-004	3.854113e-004	3.911997e-004	5.560530e-004	5.675954e-004	3.392023e-002	3.338552e-003	5.911866e-001	7.670138e-001	3.314478e-001	7.694006e-001	2.653755e-002	3.787094e+002	5.004238e-004	4.959323e-004	4.996048e-001	5.256180e-001	4.872843e-006	3.622887e-003	1.744082e-005	2.300243e-002	1.521309e+000
9.229732e-003	6.665084e-001	2.926054e-004	4.988449e-004	4.126722e-005	3.309645e-004	3.723813e-004	3.768716e-004	4.976641e-004	5.134186e-004	5.433347e-004	3.096684e-002	3.367715e-003	5.559632e-001	2.917626e-001	1.073001e-001	8.067129e-001	1.669556e-002	1.471480e+002	4.995496e-004	5.001219e-004	2.512980e-001	5.949919e-001	4.874981e-006	3.620581e-003	1.754510e-005	1.949558e-002	1.978882e+000
3.930716e-003	4.731834e-001	2.775557e-004	4.978908e-004	1.756959e-004	9.619800e-005	4.068152e-004	2.864719e-004	4.998874e-004	5.002800e-004	4.997780e-004	2.913595e-002	1.071247e-002	4.118574e-001	6.746416e-001	3.155143e-001	5.644713e-001	2.027974e-002	2.579468e+003	4.999833e-004	4.998525e-004	4.647092e-001	3.545142e-001	4.874976e-006	3.619545e-003	1.749987e-005	1.994506e-002	1.070118e+000
3.186893e-003	9.005957e-001	3.005859e-004	4.975531e-004	6.205361e-005	3.479815e-004	4.931895e-004	2.925347e-004	5.003637e-004	5.001962e-004	4.988519e-004	3.485462e-002	1.546901e-003	7.102384e-001	7.810082e-001	3.377755e-001	7.003918e-001	1.964197e-002	1.020806e+002	4.999102e-004	4.990315e-004	4.887575e-001	4.889466e-001	4.874930e-006	3.632606e-003	1.750019e-005	2.024891e-002	1.401168e+000
5.175111e-003	5.248886e-001	2.951106e-004	5.069376e-004	1.489858e-004	2.480138e-004	2.716157e-004	3.147743e-004	5.006286e-004	5.028445e-004	5.002700e-004	2.949339e-002	4.025534e-003	4.195914e-001	4.570507e-001	3.043677e-001	8.562243e-001	1.958671e-002	1.050630e+002	5.027524e-004	4.994666e-004	4.767615e-001	4.864696e-001	4.874923e-006	3.612781e-003	1.749969e-005	1.987050e-002	2.830066e-001
1.817198e-003	4.746030e-001	3.121482e-004	4.913731e-004	1.312498e-004	1.970631e-003	1.338293e-004	3.157400e-004	4.524419e-004	4.852062e-004	1.382055e-006	3.565325e-002	4.221096e-003	1.148677e-001	4.382469e-001	9.586793e-002	4.459043e-001	1.017269e-002	5.381784e+001	4.893276e-004	5.214156e-004	4.714396e-001	7.806824e-001	4.883611e-006	3.797383e-003	1.748290e-005	2.392992e-002	1.959303e+000
3.643828e-003	3.845997e-001	3.088223e-004	4.991594e-004	7.700563e-005	8.738250e-004	4.263158e-004	4.109135e-004	4.990073e-004	5.003631e-004	5.003921e-004	3.652074e-002	3.251613e-003	2.783294e-001	6.429788e-001	3.312972e-001	6.075584e-001	1.973598e-002	1.419164e+002	5.001028e-004	4.999249e-004	4.692349e-001	4.770034e-001	4.875006e-006	3.626639e-003	1.750014e-005	2.003642e-002	1.816771e+000
1.288916e-002	7.618484e-001	2.770742e-004	5.288935e-004	2.326548e-005	4.388942e-005	5.863638e-004	3.533493e-004	5.312736e-004	4.798709e-004	5.265747e-004	2.804577e-002	4.491159e-002	4.208153e-001	7.691704e-001	2.839092e-001	7.364529e-001	1.867573e-002	4.741025e+001	5.026292e-004	4.990475e-004	6.100314e-001	4.735588e-001	4.887728e-006	3.613134e-003	1.751567e-005	2.000510e-002	2.229823e+000
2.666415e-003	7.834335e-001	2.872305e-004	5.143807e-004	7.197249e-005	1.250944e-003	3.135843e-004	3.228424e-004	5.938691e-004	5.016013e-004	5.009705e-004	3.697860e-002	2.582176e-003	2.431648e-001	8.464927e-001	1.817870e-001	5.441393e-001	2.366208e-002	1.960079e+002	5.002512e-004	4.984064e-004	1.470417e-001	6.350127e-001	4.881566e-006	3.711533e-003	1.750095e-005	1.958552e-002	2.998337e+000
